# Supplementary material for: Broad-spectrum ubiquitin/ubiquitin-like deconjugation activity of the rhizobial effector NopD from Bradyrhizobium (sp. XS1150)
Source: Commun Biol. 2024 May 27;7:644. doi: 10.1038/s42003-024-06344-w (PMC11130253; doi:10.1038/s42003-024-06344-w)
Supplement: Supplementary file 3 — Supplementary Data 1 [file 42003_2024_6344_MOESM3_ESM.xlsx]

## Sheet: Fig_1c
	Fig. 1c
AMC fluorescence emission. Detection with JASCO FP-8200 Spectrofluorometer (Ex: 345 nm, Em: 445 nm)
			NopD	SENP2		NopD	SENP2		NopD	SENP2		NopD	SENP2
		time(s)	Sumo1-AMC	Sumo1-AMC		Sumo2-AMC	Sumo2-AMC		Ub-AMC	Ub-AMC		Nedd8-AMC	Nedd8-AMC
		0	25.8228	74.6407	0	22.0941	81.6209	0	29.7994	26.6356	0	28.686	23.4313
		5	18.3731	258.999	5	17.6504	249.276	5	46.7659	28.2416	5	55.1917	19.2682
		10	18.0434	275.692	10	17.0403	249.411	10	55.9697	28.6402	10	72.3476	20.508
		15	18.1395	279.802	15	16.9296	249.691	15	65.2319	29.543	15	88.6614	22.0483
		20	18.0645	279.933	20	16.7884	249.758	20	74.8521	30.4785	20	103.571	23.7734
		25	18.0967	280.367	25	16.6621	249.41	25	84.114	31.4056	25	117.027	25.3947
		30	18.1289	279.803	30	16.6218	249.733	30	92.2578	32.5501	30	129.679	27.2674
		35	18.2807	279.898	35	16.5734	249.15	35	98.9785	33.6357	35	140.965	29.0827
		40	18.3826	279.515	40	16.573	249.162	40	105.577	34.8218	40	151.31	30.8486
		45	18.4458	279.947	45	16.5467	248.994	45	112.194	35.8442	45	160.11	32.4926
		50	18.625	278.855	50	16.5318	248.922	50	118.513	37.0757	50	168.442	34.1512
		55	18.7102		55	16.4558		55	124.694	37.0757	55	176.005	34.1512
		60	18.8777		60	16.4096		60	130.445	37.0757	60	182.453	34.1512
		65	19.0069		65	16.4273		65	136.175	37.0757	65	188.09	34.1512
		70	19.1158		70	16.3773		70	141.306	37.0757	70	193.205	34.1512
		75	19.3059		75	16.3403		75	146.447	37.0757	75	197.931	34.1512
		80	19.4097		80	16.2916		80	151.135	37.0757	80	202.187	34.1512
		85	19.5408		85	16.2399		85	156.089	37.0757	85	205.897	34.1512
		90	19.7124		90	16.2958		90	160.796	37.0757	90	209.272	34.1512
		95	19.8849		95	16.253		95	164.29	37.0757	95	212.53	34.1512
		100	20.015		100	16.2321		100	167.221	37.0757	100	215.088	34.1512
		105	20.204		105	16.1961		105	170.51	37.0757	105	217.143	34.1512
		110	20.3228		110	16.201		110	173.373	37.0757	110	219.327	34.1512
		115	20.4257		115	16.1648		115	176.688	37.0757	115	221.059	34.1512
		120	20.5715		120	16.1337		120	179.434	37.0757	120	222.708	34.1512
		125	20.7459		125	16.0786		125	182.192	37.0757	125	224.012	34.1512
		130	20.9358		130	16.0944		130	185.007	37.0757	130	225.046	34.1512
		135	21.0505		135	16.1264		135	187.364	37.0757	135	226.25	34.1512
		140	21.219		140	16.102		140	189.512	37.0757	140	227.423	34.1512
		145	21.3414		145	16.0774		145	191.881	37.0757	145	228.228	34.1512
		150	21.472		150	16.0831		150	193.816	37.0757	150	228.899	34.1512
		155	21.6629		155	16.0603		155	195.593	37.0757	155	229.509	34.1512
		160	21.8062		160	16.0317		160	197.628	37.0757	160	229.986	34.1512
		165	21.9588		165	16.0059		165	198.98	37.0757	165	230.888	34.1512
		170	22.1248		170	16.0191		170	200.926	37.0757	170	231.362	34.1512
		175	22.2904		175	15.9768		175	202.272	37.0757	175	231.593	34.1512
		180	22.4775		180	15.988		180	203.947	37.0757	180	231.852	34.1512
		185	22.6352		185	15.9637		185	205.094	37.0757	185	231.986	34.1512
		190	22.8146		190	15.9353		190	206.479	37.0757	190	231.792	34.1512
		195	22.9219		195	15.9512		195	207.609	37.0757	195	232.179	34.1512
		200	23.1163		200	15.8942		200	208.806	37.0757	200	232.4	34.1512
		205	23.2993		205	15.9365		205	209.557	37.0757	205	232.42	34.1512
		210	23.415		210	15.9097		210	210.967	37.0757	210	232.948	34.1512
		215	23.5754		215	15.8487		215	211.86	37.0757	215	233.002	34.1512
		220	23.7217		220	15.8586		220	212.707	37.0757	220	232.609	34.1512
		225	23.9102		225	15.8374		225	213.672	37.0757	225	232.432	34.1512
		230	24.1415		230	15.8272		230	214.275	37.0757	230	232.873	34.1512
		235	24.346		235	15.8378		235	215.062	37.0757	235	232.87	34.1512
		240	24.5142		240	15.856		240	215.612	37.0757	240	232.818	34.1512
		245	24.6985		245	15.8271		245	216.59	37.0757	245	232.769	34.1512
		250	24.7503		250	15.7862		250	217.408	37.0757	250	232.645	34.1512
		255	24.9287		255	15.7914		255	217.915	37.0757	255	232.394	34.1512
		260	25.0724		260	15.8009		260	218.598	37.0757	260	232.64	34.1512
		265	25.2471		265	15.8337		265	218.959	37.0757	265	232.943	34.1512
		270	25.4645		270	15.8105		270	219.447	37.0757	270	233.133	34.1512
		275	25.6519		275	15.8357		275	219.87	37.0757	275	233.047	34.1512
		280	25.7923		280	15.7998		280	220.384	37.0757	280	233.139	34.1512
		285	25.9817		285	15.8101		285	220.826	37.0757	285	233.475	34.1512
		290	26.1814		290	15.7795		290	221.275	37.0757	290	233.391	34.1512
		295	26.3581		295	15.7759		295	221.929	37.0757	295	232.981	34.1512
		300	26.4546		300	15.7673		300	221.975	37.0757	300	233.268	34.1512

## Sheet: Fig_2g
	Fig. 2g
	AMC fluorescence emission. Detection with JASCO FP-8200 Spectrofluorometer (Ex: 345 nm, Em: 445 nm)
	Graph generated with GraphPad Prism 5.01.
													Average values
		NopD 791-1016			NopD 833-1016								NopD 791-1016	NopD 833-1016
	0	0	0	0	0	0	0					0	0	0
	5	25.0933	25.7655	25.0499	25.4518	25.6697	25.5459					5	25.3029	25.5558
	10	26.3126	28.456	27.8119	28.7455	28.1707	29.4222					10	27.5268	28.7795
	15	27.6711	31.1974	30.3879	32.3031	31.5287	33.5208					15	29.7521	32.4509
	20	29.1982	35.7443	33.2715	35.6996	35.539	37.4279					20	32.738	36.2222
	25	30.9796	40.8029	36.0493	38.9894	39.9528	41.1586					25	35.9439	40.0336
	30	32.8495	46.942	38.4813	42.3322	44.3602	44.4683					30	39.4243	43.7202
	35	34.6996	51.7625	41.2408	45.3447	47.6101	47.5652					35	42.5676	46.84
	40	36.3	55.1079	43.8697	48.2609	50.4263	50.6424					40	45.0925	49.7765
	45	37.9862	57.5063	46.6874	51.0552	52.6951	53.652					45	47.3933	52.4674
	50	39.5989	59.654	49.4976	53.7028	54.9072	56.5799					50	49.5835	55.0633
	55	41.2541	61.8707	52.1157	55.804	57.0909	59.244					55	51.7468	57.3796
	60	42.8663	64.2166	54.8754	57.8455	58.9872	62.0434					60	53.9861	59.6254
	65	44.4589	66.7591	57.4328	60.1721	60.7542	64.4775					65	56.2169	61.8013
	70	46.0211	69.3448	59.9193	62.2267	62.4373	67.0655					70	58.4284	63.9098
	75	47.7517	71.8816	62.9462	64.4672	63.9194	69.2916					75	60.8598	65.8927
	80	49.3721	74.2876	65.753	66.2513	65.5971	71.4435					80	63.1376	67.764
	85	50.7684	76.3714	68.5106	68.1804	66.9856	73.9628					85	65.2168	69.7096
	90	52.2767	78.5629	70.9353	69.8793	68.3421	76.0047					90	67.2583	71.4087
	95	53.6497	80.4756	73.711	71.5692	69.6657	78.1791					95	69.2788	73.138
	100	55.0723	82.474	75.94	73.2241	70.999	80.1727					100	71.1621	74.7986
	105	56.3789	84.2737	78.054	74.5388	72.1626	81.7755					105	72.9022	76.159
	110	57.6786	86.1646	80.676	75.8974	73.2736	84.028					110	74.8397	77.733
	115	58.9689	87.7105	83.036	77.0843	74.4877	86.064					115	76.5718	79.212
	120	60.2782	89.2866	85.317	78.4112	75.597	88.304					120	78.2939	80.7707
	125	61.5029	90.9634	87.276	79.5343	76.7303	90.055					125	79.9141	82.1065
	130	62.5333	92.3501	89.146	80.3832	77.7537	91.686					130	81.3431	83.2743
	135	63.9264	93.573	91.317	81.4555	78.7422	93.621					135	82.9388	84.6062
	140	65.0534	94.8461	93.452	82.6506	79.6835	95.068					140	84.4505	85.8007
	145	66.0728	96.049	95.137	83.4734	80.315	96.882					145	85.7529	86.8901
	150	67.1833	97.276	97.423	84.323	81.3647	98.512					150	87.2941	88.0666
	155	68.3771	98.35	99.065	85.1835	81.9575	100.054					155	88.5974	89.065
	160	69.4506	99.091	100.859	86.061	82.7368	101.596					160	89.8002	90.1313
	165	70.6563	99.998	102.733	86.8753	83.5702	103.461					165	91.1291	91.3022
	170	71.6889	100.862	104.379	87.9532	84.3524	105.012					170	92.31	92.4392
	175	72.7825	101.813	106.271	88.474	85.0716	106.376					175	93.6222	93.3072
	180	73.6861	102.188	107.796	89.2688	85.737	107.965					180	94.5567	94.3236
	185	74.4937	102.887	109.269	90.1208	86.3952	108.919					185	95.5499	95.145
	190	75.4558	103.453	110.805	90.4809	86.924	110.299					190	96.5713	95.9013
	195	76.2299	104.055	112.576	91.046	87.4861	111.736					195	97.6203	96.756
	200	77.3076	104.508	114.31	91.842	88.0286	112.948					200	98.7085	97.6062
	205	78.2741	104.857	115.361	92.206	88.3305	114.627					205	99.4974	98.3878
	210	78.9485	105.283	116.759	92.671	88.8134	116.223					210	100.33	99.2358
	215	79.8363	105.343	118.769	93.325	89.1378	117.055					215	101.316	99.8393
	220	80.6374	105.983	120.044	93.707	89.7173	118.276					220	102.221	100.567
	225	81.3998	106.149	121.677	94.399	90.0071	119.709					225	103.075	101.372
	230	82.2721	106.367	123.199	94.57	90.38	120.957					230	103.946	101.969
	235	83.0903	106.37	124.513	95.138	90.9735	122.087					235	104.658	102.733
	240	83.8963	106.463	125.184	95.823	91.048	123.058					240	105.181	103.31
	245	84.573	106.37	126.62	96.166	91.1827	124.325					245	105.854	103.891
	250	85.3092	106.684	127.891	96.266	91.3374	125.477					250	106.628	104.36
	255	85.8363	106.923	128.613	96.558	91.6856	126.07					255	107.124	104.771
	260	86.7344	106.989	129.815	96.891	91.8746	127.95					260	107.846	105.572
	265	87.401	107.116	131.284	97.111	91.8702	128.827					265	108.6	105.936
	270	88.273	106.962	133.011	97.899	92.0373	129.602					270	109.415	106.513
	275	88.7604	107.143	134.302	98.318	92.3093	130.887					275	110.068	107.171
	280	89.4609	107.228	135.332	98.347	92.2956	131.604					280	110.674	107.416
	285	90.1774	107.097	136.683	98.963	92.6038	132.776					285	111.319	108.114
	290	90.4959	107.368	138.244	99.196	93.0135	133.251					290	112.036	108.487
	295	91.3746	107.402	139.684	99.562	93.0923	133.633					295	112.82	108.762
	300	91.8231	107.214	141.094	99.772	93.218	133.704					300	113.377	108.898
	305	92.5288	107.301	141.892	100.227	93.473	133.843					305	113.907	109.181
	310	93.3686	107.076	143.365	100.256	93.7578	134.383					310	114.603	109.466
	315	94.1872	107.074	144.717	100.607	94.0025	135.145					315	115.326	109.918
	320	94.8549	107.299	146.11	100.926	93.9634	135.758					320	116.088	110.216
	325	95.6099	107.354	147.946	101.27	94.28	135.862					325	116.97	110.471
	330	95.9587	107.22	149.232	101.507	94.5882	136.417					330	117.47	110.837
	335	96.6742	106.994	150.625	101.841	94.5852	137.489					335	118.098	111.305
	340	97.1925	106.875	152.311	102.015	94.5181	138.461					340	118.793	111.665
	345	97.6982	106.689	153.04	102.101	94.5766	138.952					345	119.142	111.877
	350	98.0849	106.489	154.04	102.47	94.3967	139.849					350	119.538	112.239
	355	98.7102	106.579	155.105	102.878	94.7787	140.574					355	120.131	112.744
	360	99.3135	106.651	156.552	103.033	95.2592	141.54					360	120.839	113.277
	365	99.7951	106.445	157.253	103.024	95.0041	142.875					365	121.164	113.634
	370	100.396	106.309	159.041	103.474	94.9612	143.633					370	121.915	114.023
	375	100.706	106.207	159.485	103.642	95.2108	144.902					375	122.133	114.585
	380	100.75	106.132	160.116	104.025	95.1724	145.473					380	122.333	114.89
	385	101.14	105.749	160.949	103.988	95.2726	146.603					385	122.613	115.288
	390	101.323	106.035	161.443	104.106	95.7843	147.87					390	122.934	115.92
	395	101.946	106.415	162.334	104.506	95.8174	149.09					395	123.565	116.471
	400	102.494	106.334	162.872	104.486	96.1999	150.003					400	123.9	116.896
	405	102.621	106.163	162.67	105.059	96.3376	150.93					405	123.818	117.442
	410	102.795	106.001	163.212	105.049	96.5348	151.888					410	124.003	117.824
	415	103.391	106.025	164.043	105.271	97.0098	152.968					415	124.486	118.416
	420	103.599	105.979	164.262	105.271	97.591	153.662					420	124.613	118.841
	425	103.75	106.066	164.516	105.464	98.1381	154.307					425	124.777	119.303
	430	103.998	106.004	165.523	105.426	98.5203	155.088					430	125.175	119.678
	435	104.248	105.921	166.283	105.406	98.7879	156.306					435	125.484	120.167
	440	104.437	106.15	166.429	105.668	98.8167	157.185					440	125.672	120.557
	445	104.691	106.113	166.81	105.888	98.9738	157.795					445	125.871	120.886
	450	105.117	106.297	167.375	105.779	98.9226	158.215					450	126.263	120.972
	455	105.404	106.611	167.572	105.959	98.6173	159.349					455	126.529	121.308
	460	105.44	106.765	169.097	106.034	98.6195	160.219					460	127.101	121.624
	465	105.519	106.986	169.289	106.093	98.734	160.726					465	127.265	121.851
	470	106.143	107.079	169.699	106.339	98.5984	161.486					470	127.64	122.141
	475	106.229	107.496	169.912	106.396	98.3232	162.351					475	127.879	122.357
	480	106.824	107.701	170.076	106.475	98.1242	163.313					480	128.2	122.637
	485	107.137	108.06	170.856	106.379	97.6878	164.165					485	128.684	122.744
	490	107.337	108.353	171.86	106.284	97.3382	164.917					490	129.183	122.846
	495	107.474	108.323	171.504	106.644	97.2815	165.662					495	129.1	123.196
	500	107.885	108.479	172.254	106.863	96.7648	166.306					500	129.539	123.311
	505	108.096	108.949	172.91	106.409	96.4647	166.926					505	129.985	123.267
	510	108.089	109.229	172.613	106.545	96.4383	167.554					510	129.977	123.512
	515	108.257	109.373	173.118	106.696	96.2117	167.937					515	130.249	123.615
	520	108.638	109.731	173.496	106.716	96.3388	169.287					520	130.622	124.114
	525	108.899	109.816	173.204	106.847	96.5318	169.641					525	130.64	124.34
	530	109.072	109.77	173.596	106.682	96.4954	170.103					530	130.813	124.427
	535	109.473	109.607	174.162	106.644	96.3256	170.931					535	131.081	124.634
	540	109.782	109.428	174.605	106.736	96.4365	171.405					540	131.272	124.859
	545	110.082	109.544	174.957	106.636	96.5926	171.735					545	131.528	124.988
	550	110.134	109.796	174.872	106.829	96.7283	171.878					550	131.601	125.145
	555	110.619	109.828	175.308	106.992	96.6534	172.013					555	131.918	125.219
	560	111.02	109.908	175.793	107.007	96.6346	172.711					560	132.24	125.451
	565	111.371	109.913	175.984	107.14	96.9624	173.455					565	132.423	125.852
	570	111.566	109.903	176.035	107.288	97.0091	173.688					570	132.501	125.995
	575	111.802	110.101	176.924	107.298	96.9046	174.901					575	132.942	126.368
	580	111.901	110.058	176.714	107.447	97.3021	175.67					580	132.891	126.806
	585	111.938	110.292	176.94	107.061	97.5431	176.304					585	133.057	126.969
	590	112.218	110.281	177.247	107.318	97.519	176.452					590	133.249	127.096
	595	112.817	110.43	177.514	107.092	97.5755	176.706					595	133.587	127.125
	600	112.858	110.859	177.644	106.876	97.5773	177.136					600	133.787	127.196
	605	113.023	111.028	177.749	106.921	97.909	177.626					605	133.933	127.485

## Sheet: Fig_5c
	Fig. 5c
	AMC fluorescence emission. Detection with JASCO FP-8200 Spectrofluorometer (Ex: 345 nm, Em: 445 nm)
	Graph generated with Excel.
Time, s	WT	W889A	V882A	R913A	Dloop	R885A	L870A	D839A	E840A	D868A	S877A	M874A	Q873N
0	27.023	22.88	26.429	25.917	23.785	24.745	28.111	21.265	23.432	21.905	26.673	23.971	24.202
3.001	31.454	23.066	27.247	26.242	23.732	28.639	27.668	21.129	23.516	23.081	30.712	24.442	26.097
6.002	35.9	23.252	28.064	26.575	23.674	32.547	27.221	20.99	23.599	24.256	34.758	24.918	27.994
9.008	40.356	23.438	28.878	26.914	23.612	36.47	26.769	20.851	23.678	25.428	38.812	25.4	29.895
12.01	44.809	23.62	29.683	27.255	23.543	40.405	26.314	20.711	23.746	26.592	42.867	25.892	31.795
15.017	49.131	23.793	30.47	27.553	23.399	44.266	26.014	20.47	24.029	27.74	46.856	26.316	33.662
18.018	52.961	24.167	31.36	27.831	23.409	47.75	25.417	20.364	24.434	29.164	50.479	26.889	35.52
21.019	56.114	24.373	32.094	28.033	23.304	50.893	25.101	20.184	24.591	30.509	53.846	27.207	37.213
24.021	59.25	24.51	32.514	28.168	23.23	53.912	24.827	19.975	25.173	31.644	56.756	27.548	38.641
27.023	61.781	24.467	33.361	28.439	23.255	56.497	24.466	19.878	25.827	32.83	59.511	27.795	40.048
30.024	64.065	24.375	34.011	28.587	23.199	58.704	24.117	19.87	26.38	33.742	61.909	27.889	41.163
33.025	66.1	24.474	34.821	28.763	23.109	60.792	24.06	19.908	27.103	34.772	64.123	28.027	42.335
36.026	67.706	24.362	35.487	29.047	23.029	62.195	24.037	20.034	27.936	36.027	66.084	28.095	43.411
39.027	69.144	24.195	36.17	29.349	22.906	63.593	23.84	20.189	28.558	36.92	67.81	28.166	44.334
42.029	70.377	23.977	36.596	29.443	22.729	65.064	23.824	20.476	28.912	37.543	69.351	28.43	45.092
45.031	71.506	23.855	37.052	29.763	22.719	66.24	23.88	20.69	29.226	38.04	70.794	28.407	45.848
48.031	72.369	23.598	37.526	30.038	22.575	67.326	23.925	20.946	29.431	38.815	71.933	28.719	46.511
51.047	73.134	23.405	37.981	30.242	22.678	68.202	23.998	21.192	29.78	39.432	73.266	28.788	47.207
54.051	73.684	23.439	38.583	30.283	22.526	68.667	24.244	21.389	29.895	40.225	74.355	29.066	47.958
57.053	74.176	23.541	38.923	30.324	22.482	69.507	24.414	21.584	30.101	41.007	75.282	29.398	48.584
60.061	74.4	23.655	39.477	30.327	22.49	70.053	24.464	21.713	30.094	41.69	76.368	29.605	49.326
63.064	74.919	23.586	39.98	30.58	22.522	70.495	24.517	21.827	29.86	42.409	77.434	29.989	50.041
66.065	75.539	23.821	40.295	30.697	22.614	71.516	24.816	21.806	29.87	42.984	78.354	30.307	50.627
69.067	75.868	23.964	40.96	30.758	22.507	72.115	25.05	21.828	29.825	43.788	79.263	30.684	51.278
72.068	76.282	23.865	41.587	30.778	22.467	72.582	25.211	21.794	29.785	44.476	80.086	30.996	51.859
75.069	76.835	23.89	42.073	30.769	22.389	73.086	25.358	21.83	29.664	45.186	80.931	30.913	52.371
78.07	77.421	23.923	42.504	30.843	22.367	73.51	25.252	21.877	29.257	45.89	81.954	31.042	53.004
81.071	77.975	24.034	42.918	30.977	22.228	73.855	25.059	21.934	29.063	46.239	82.72	31.306	53.418

## Sheet: Fig_6a
	Fig. 6a
	Detection with SYPRO™ Ruby Protein Gel Stain, Invitrogen.
	Image scanned with Bio-Rad GelDoc Imaging system.
	Graph generated with GraphPad Prism 5.01.
Time, min	AtNedd8PA			UbiquitinPA			AtSUMO2PA
0	1	1	1	1	1	1	1	1	1
3	6.35256	11.1585	8.30963	7.01878	4.58628	8.21351	10.9203	14.0318	18.5525
6	10.9423	15.0976	14.2188	13.9273	10.9911	18.1847	20.5145	32.8364	39.7165
27	41.0192	66.3537	56.777	55.774	40.6991	56.3517	65.2747	93.2932	99.141
60	82.0192	114.372	93.5112	84.3745	74.5686	84.7548	95.26	129.252	129.703
Wild type NopD
1st Reaction
2nd Reaction
3rd Reaction

## Sheet: Fig_6b
	Fig. 6b
	Detection with SYPRO™ Ruby Protein Gel Stain, Invitrogen.
	Image scanned with Bio-Rad GelDoc Imaging system.
	Graph generated with GraphPad Prism 5.01.
Time, min	AtNedd8PA			UbiquitinPA			AtSUMO2PA
0	1	1	1	1	1	1	1	1	1
3	5	2.91176	1.82716	0.34	1.33333	1.26	13.5411	8.09836	4.24706
6	7.09302	5.11765	5.65432	1.8	0.666667	0.74	17.4863	12.5082	8.01177
27	29.5814	17.4529	10.5309	4.88	2.85965	2.14	76.726	42.3049	28.1765
60	69.7907	43.8177	31.8642	8.96	8.45614	4.74	103.644	74.8361	47.9177
E840A NopD
1st Reaction
2nd Reaction
3rd Reaction

## Sheet: Fig_6c
	Fig. 6c
	Detection by Chl fluorescence using a pulse modulated amplitude fluorimeter (MAXI-IMAGING-PAM, Heinz Waltz GmbH, Germany).
	Graph generated with GraphPad Prism 10.2.2.
	Catalytic domain NopD
	CTRL	Empty	Wt	E840A	C971A
Leaf1	0.768	0.759	0.659	0.738	0.756
Leaf2	0.731	0.724	0.301	0.713	0.705
Leaf3	0.743	0.706	0.281	0.69	0.705
Leaf4	0.743	0.742	0.571	0.732	0.737
Mean	0.7462	0.7327	0.453	0.7182	0.7257
Std. Deviation	0.0155644	0.0228528	0.190655	0.0216391	0.0251843
P value (unp,two tailed)	0.0221	0.0268		0.0326	0.0297

## Sheet: Fig_6d
	Fig. 6d
	Detection by Chl fluorescence using a pulse modulated amplitude fluorimeter (MAXI-IMAGING-PAM, Heinz Waltz GmbH, Germany).
	Graph generated with GraphPad Prism 10.2.2.
	Full-length NopD
Leaf1	CTRL	Empty	Wt	E840A	C971A
Leaf2	0.7735	0.629	0.15175	0.5075	0.50625
Leaf3	0.775	0.719	0.30575	0.606	0.58475
Leaf4	0.76975	0.72825	0.30475	0.54175	0.60825
Leaf5	0.7805	0.7255	0.1555	0.4915	0.67225
Mean	0.7746	0.7004	0.2294	0.5366	0.5928
Std. Deviation	0.00445989	0.0477827	0.0875551	0.0507401	0.0685728
P value (unp,two tailed)	<0.0001	<0.0001		0.0009	0.0006
